# Supplementary material for: Function of the R2R3-MYB Transcription Factors in Dalbergia odorifera and Their Relationship with Heartwood Formation
Source: Int J Mol Sci. 2023 Aug 4;24(15):12430. doi: 10.3390/ijms241512430 (PMC10419101; doi:10.3390/ijms241512430)
Supplement: Supplementary file 1 [file ijms-24-12430-s001.zip]

Archive with 2 entries (2 files):
- Supplemental Figure S1-8.pdf
- Supplemental Table S1-7.xlsx
