# Supplementary material for: Function of the R2R3-MYB Transcription Factors in Dalbergia odorifera and Their Relationship with Heartwood Formation
Source: Int J Mol Sci. 2023 Aug 4;24(15):12430. doi: 10.3390/ijms241512430 (PMC10419101; doi:10.3390/ijms241512430)
Supplement: Supplementary file 1 [file ijms-24-12430-s001.zip › Supplemental Table S1-7.xlsx]

## Sheet: Supplemental table S1
Table S1: Detailed characteristics of the D.odorifera R2R3-MYB proteins in this study.
ID	Name	Protein size	Mw (kDa)Molecular weight	Isoelectric point (pI)	Instability index	Aliphatic index	Grand average of hydropathicity (GRAVY)	Subcellular localization prediction
evm.model.scaffold_274.146	DodMYB1	328	36111.4	8.04	51.93	64.33	-0.675	Nucleus
evm.model.scaffold_274.98	DodMYB2	417	45558	5.3	48.4	61.34	-0.776	Nucleus
evm.model.scaffold_14.44	DodMYB3	277	32560.8	6.93	48.78	61.95	-0.896	Nucleus
evm.model.scaffold_273.21	DodMYB4	319	35253.5	6.76	56.61	73.7	-0.572	Nucleus
evm.model.scaffold_378.264	DodMYB5	230	26347.7	5.79	63.05	72.48	-0.69	Nucleus
evm.model.scaffold_25.18	DodMYB6	356	40249.1	9.15	61.05	80.06	-0.646	Chloroplast
evm.model.scaffold_60.8	DodMYB7	461	51948.5	8.8	51.72	65.62	-0.763	Nucleus
evm.model.scaffold_233.83	DodMYB8	364	40425.6	6.5	46.15	46.15	-0.548	Nucleus
evm.model.scaffold_335.37	DodMYB9	332	37449.6	6.97	48.96	60.57	-0.948	Nucleus
evm.model.scaffold_335.50	DodMYB10	396	43232.8	7.69	47.93	72.9	-0.488	Nucleus
evm.model.scaffold_222.1371	DodMYB11	298	34049.5	5.29	63.53	58.99	-1.022	Nucleus
evm.model.scaffold_222.1103	DodMYB12	336	37391.6	7.52	51.64	52.86	-0.712	Nucleus
evm.model.scaffold_222.586	DodMYB13	294	32906.7	7.07	64.18	74.97	-0.672	Nucleus
evm.model.scaffold_222.541	DodMYB14	444	49428.1	6.98	64.57	60.43	-0.726	Nucleus
evm.model.scaffold_222.513	DodMYB15	464	51329.9	6.99	49.76	64.78	-0.665	Nucleus
evm.model.scaffold_222.195	DodMYB16	228	25110.4	9.3	55.77	72.85	-0.577	Nucleus
evm.model.scaffold_222.65	DodMYB17	302	34232.1	6.34	42.64	64.3	-1.024	Nucleus
evm.model.scaffold_185.358	DodMYB18	336	37859.3	5.56	42.38	70.86	-0.72	Nucleus
evm.model.scaffold_100.344	DodMYB19	340	36561.6	8.81	55.76	76.94	-0.348	Nucleus
evm.model.scaffold_100.433	DodMYB20	372	41360.1	6.18	56.04	67.12	-0.647	Nucleus
evm.model.scaffold_100.577	DodMYB21	190	22149.8	5.9	63.36	70.42	-0.963	Nucleus
evm.model.scaffold_100.639	DodMYB22	271	30333	5.41	54.92	76.31	-0.697	Nucleus
evm.model.scaffold_100.774	DodMYB23	325	36412.8	5.62	49.93	70.77	-0.521	Nucleus
evm.model.scaffold_100.933	DodMYB24	356	39586.3	6.18	45.7	75.93	-0.634	Nucleus
evm.model.scaffold_100.1336	DodMYB25	461	52063.5	6.34	55.26	74.49	-0.69	Nucleus
evm.model.scaffold_100.1406	DodMYB26	421	46539.7	7.11	65.18	59.12	-0.597	Nucleus
evm.model.scaffold_100.1423	DodMYB27	356	39734.6	8.3	53.78	64.21	-0.708	Nucleus
evm.model.scaffold_100.1623	DodMYB28	288	32131.3	8.62	50.54	70.8	-0.619	Nucleus
evm.model.scaffold_209.51	DodMYB29	276	31819.7	6.96	41.13	66.41	-0.896	Nucleus
evm.model.scaffold_7.8	DodMYB30	428	46105.9	5.8	56.06	69.07	-0.644	Nucleus
evm.model.scaffold_29.21	DodMYB31	349	38370.2	8.83	44.55	71.86	-0.58	Nucleus
evm.model.scaffold_29.279	DodMYB32	242	28697	8.83	66.82	54.38	-1.1	Nucleus
evm.model.scaffold_29.759	DodMYB33	295	33320.1	7.15	53.64	64.85	-0.806	Nucleus
evm.model.scaffold_29.762	DodMYB34	302	34181.2	6.53	51.09	64.9	-0.74	Nucleus
evm.model.scaffold_44.370	DodMYB35	393	44030.2	9.02	43.6	61.55	-0.853	Nucleus
evm.model.scaffold_299.196	DodMYB36	319	36082.2	5.81	56.3	59.97	-0.75	Nucleus
evm.model.scaffold_39.130	DodMYB37	238	26894.2	9.75	45.26	73.49	-0.627	Nucleus
evm.model.scaffold_39.226	DodMYB38	347	38750.8	4.88	50.07	60.98	-0.785	Nucleus
evm.model.scaffold_300.243	DodMYB39	328	36745.3	6	50.2	86.52	-0.565	Nucleus
evm.model.scaffold_300.234	DodMYB40	241	28283.1	5.11	58.34	55.02	-1.037	Nucleus
evm.model.scaffold_300.228	DodMYB41	336	37678.2	4.89	49.15	49.15	-0.718	Nucleus
evm.model.scaffold_300.121	DodMYB42	434	48507.6	7.65	58.43	64.08	-0.814	Nucleus
evm.model.scaffold_69.318	DodMYB43	342	38176.8	5.33	48.69	76.2	-0.602	Nucleus
evm.model.scaffold_69.432	DodMYB44	347	39576.2	5.83	67.3	54.78	-0.785	Nucleus
evm.model.scaffold_320.466	DodMYB45	322	36908.1	5.57	53.91	60.78	-0.631	Nucleus
evm.model.scaffold_320.159	DodMYB46	288	31813.9	8.77	41.72	71.84	-0.627	Nucleus
evm.model.scaffold_248.260	DodMYB47	338	38483.7	4.8	54.44	66.66	-0.859	Nucleus
evm.model.scaffold_248.223	DodMYB48	201	22519.5	8.64	50.45	73.33	-0.614	Nucleus
evm.model.scaffold_48.168	DodMYB49	381	41732.1	6.22	45.55	67.69	-0.803	Nucleus
evm.model.scaffold_48.14	DodMYB50	525	57903.1	5.03	55.98	64.41	-0.661	Nucleus
evm.model.scaffold_5.2010	DodMYB51	472	53404.9	7.57	54.75	66.14	-0.844	Nucleus
evm.model.scaffold_5.1951	DodMYB52	439	48743.7	6.02	47.74	53.17	-0.715	Nucleus
evm.model.scaffold_5.1942	DodMYB53	438	48138.1	6.47	51.57	71.28	-0.58	Nucleus
evm.model.scaffold_5.1767	DodMYB54	233	26201.6	8.99	47.97	83.35	-0.726	Nucleus
evm.model.scaffold_5.1378	DodMYB55	371	41918.4	6.32	56.25	63.61	-0.767	Nucleus
evm.model.scaffold_5.121	DodMYB56	320	35415.3	8.66	53.72	66.78	-0.682	Nucleus
evm.model.scaffold_394.516	DodMYB57	325	36797.1	5.58	55.32	69.88	-0.634	Nucleus
evm.model.scaffold_394.185	DodMYB58	136	15901.8	9.93	71.02	74.63	-1.128	Nucleus
evm.model.scaffold_35.287	DodMYB59	330	37226.9	6.49	51	77.76	-0.537	Nucleus
evm.model.scaffold_35.671	DodMYB60	565	63044.1	7.18	42.59	67.35	-0.785	Nucleus
evm.model.scaffold_35.745	DodMYB61	323	36174.8	6.21	41.05	68.92	-0.671	Nucleus
evm.model.scaffold_35.1178	DodMYB62	509	56360.4	6.31	55.03	62.87	-0.645	Nucleus
evm.model.scaffold_461.1174	DodMYB63	307	33285.6	9.07	61.36	69.32	-0.453	Nucleus
evm.model.scaffold_461.825	DodMYB64	205	23247.9	6.1	48.32	63.8	-1.007	Nucleus
evm.model.scaffold_461.685	DodMYB65	270	30193	5.45	54.71	74.07	-0.647	Nucleus
evm.model.scaffold_461.538	DodMYB66	372	41140	6.22	57.79	64.52	-0.527	Nucleus
evm.model.scaffold_461.498	DodMYB67	450	50982.8	5.24	39.85	55.71	-0.899	Nucleus
evm.model.scaffold_461.341	DodMYB68	320	35761.5	6.32	55.25	58.56	-0.885	Nucleus
evm.model.scaffold_28.224	DodMYB69	378	42014.2	6.53	47.76	72.01	-0.63	Nucleus
evm.model.scaffold_28.437	DodMYB70	335	37520	7.03	52.21	69.55	-0.795	Nucleus
evm.model.scaffold_28.602	DodMYB71	355	40048.4	5.33	46.67	61.3	-0.723	Nucleus
evm.model.scaffold_264.163	DodMYB72	306	34782	5.59	67.85	64.41	-0.661	Nucleus
evm.model.scaffold_375.627	DodMYB73	272	30959.8	8.14	59.17	59.23	-0.779	Nucleus
evm.model.scaffold_375.630	DodMYB74	304	33947.2	8.36	53.79	65.46	-0.746	Nucleus
evm.model.scaffold_46.59	DodMYB75	264	30699.4	8.9	65.99	66.17	-0.866	Nucleus
evm.model.scaffold_46.202	DodMYB76	221	25201.6	7.63	61.31	65.34	-0.781	Nucleus
evm.model.scaffold_46.915	DodMYB77	297	33646.5	8.18	51.74	73.8	-0.762	Nucleus
evm.model.scaffold_46.916	DodMYB78	290	32302	6.9	60.42	66.62	-0.634	Nucleus
evm.model.scaffold_290.167	DodMYB79	156	18090.6	9.78	61.51	65.71	-1.076	Nucleus
evm.model.scaffold_290.169	DodMYB80	284	32356.4	9.82	65.25	74.82	-0.597	Nucleus
evm.model.scaffold_176.207	DodMYB81	346	38467.3	5.53	53.07	70.17	-0.747	Nucleus
evm.model.scaffold_416.24	DodMYB82	230	26888.7	5.15	62.73	57.26	-1.069	Nucleus
evm.model.scaffold_416.677	DodMYB83	312	35530.7	6.31	49.8	71.57	-0.784	Nucleus
evm.model.scaffold_416.934	DodMYB84	275	31274.1	5.55	59.69	66.69	-0.724	Nucleus
evm.model.scaffold_416.1030	DodMYB85	269	31652.8	9.36	71.11	72.9	-0.488	Nucleus
evm.model.scaffold_12.199	DodMYB86	355	40841.6	9.32	66.68	75.07	-0.881	Nucleus
evm.model.scaffold_12.317	DodMYB87	390	41369.8	5.32	48.93	69.56	-0.521	Nucleus
evm.model.scaffold_457.653	DodMYB88	315	34640.7	6.61	55.16	69.4	-0.628	Nucleus
evm.model.scaffold_419.222	DodMYB89	307	35074.3	8.32	49.69	57.82	-1.127	Nucleus
evm.model.scaffold_419.68	DodMYB90	314	35584.1	6.03	61.76	63.92	-0.687	Nucleus
evm.model.scaffold_97.515	DodMYB91	280	30656.4	7.7	54.72	73.82	-0.622	Nucleus
evm.model.scaffold_97.448	DodMYB92	410	44281.4	5.67	45.64	65.24	-0.569	Nucleus
evm.model.scaffold_97.366	DodMYB93	223	24910.5	9.21	51.27	86.23	-0.497	Nucleus
evm.model.scaffold_97.323	DodMYB94	348	39625.1	4.78	50.92	71.44	-0.797	Nucleus
evm.model.scaffold_97.34	DodMYB95	486	55441.3	6.37	43.05	64.59	-0.877	Nucleus
evm.model.scaffold_413.168	DodMYB96	347	38550.9	5.98	49.65	68.93	-0.616	Nucleus
evm.model.scaffold_369.88	DodMYB97	239	26129.2	9.01	49.01	65.36	-0.712	Nucleus
evm.model.scaffold_369.84	DodMYB98	378	42496.1	5.96	47.39	65.77	-0.791	Nucleus
evm.model.scaffold_369.8	DodMYB99	243	26865.3	8.41	51.16	66.63	-0.667	Nucleus
evm.model.scaffold_376.38	DodMYB100	288	32787.5	5.93	47.73	77.57	-0.711	Nucleus
evm.model.scaffold_376.51	DodMYB101	312	35400.5	8.58	46.52	72.6	-0.845	Nucleus
evm.model.scaffold_376.283	DodMYB102	410	45644.7	5.67	60.35	62.12	-0.562	Nucleus
evm.model.scaffold_376.315	DodMYB103	495	56783.9	5.67	56.85	65.33	-0.751	Nucleus
evm.model.scaffold_42.429	DodMYB104	372	41532.7	6.08	65.64	67.9	-0.637	Nucleus
evm.model.scaffold_42.369	DodMYB105	343	38166.5	6.1	56.59	60.61	-0.754	Nucleus
evm.model.scaffold_42.346	DodMYB106	369	40021.5	7.11	44.28	68.97	-0.508	Nucleus
evm.model.scaffold_42.56	DodMYB107	337	38044.7	5.66	54.33	69.73	-0.687	Nucleus
evm.model.scaffold_36.57	DodMYB108	333	37933.1	9.38	63.79	55.65	-0.848	Nucleus
evm.model.scaffold_36.648	DodMYB109	360	39794.2	6.98	47.74	53.17	-0.715	Nucleus
evm.model.scaffold_36.733	DodMYB110	289	31256.1	8.28	49.21	69.62	-0.488	Nucleus
evm.model.scaffold_36.803	DodMYB111	232	25589.4	8.91	51.43	62.72	-0.741	Nucleus
evm.model.scaffold_36.1235	DodMYB112	286	31545.2	8.02	46.97	75.14	-0.692	Nucleus
evm.model.scaffold_231.41	DodMYB113	518	56220.3	5.15	46.36	71.97	-0.531	Nucleus
evm.model.scaffold_18.128	DodMYB114	325	36582	5.82	62.84	67.2	-0.682	Nucleus
evm.model.scaffold_241.102	DodMYB115	322	36476.7	6.08	60.25	71.49	-0.662	Nucleus
evm.model.scaffold_241.235	DodMYB116	368	40962.3	4.87	56.35	69.7	-0.758	Nucleus
evm.model.scaffold_40.323	DodMYB117	378	41915.9	9	48.37	74.05	-0.566	Nucleus
evm.model.scaffold_40.647	DodMYB118	341	38354	5.48	56.09	80.38	-0.582	Nucleus
evm.model.scaffold_40.655	DodMYB119	243	27365.4	10.29	46.92	66.67	-0.556	Nucleus
evm.model.scaffold_40.656	DodMYB120	273	31420.9	5.43	51.43	62.72	-0.741	Nucleus
evm.model.scaffold_40.661	DodMYB121	442	49631.6	4.83	52.66	76.11	-0.41	Nucleus
evm.model.scaffold_40.742	DodMYB122	456	50053.5	5.82	61.83	63.38	-0.688	Nucleus
evm.model.scaffold_40.965	DodMYB123	383	42860.5	7.13	59.16	56.55	-0.804	Nucleus
evm.model.scaffold_40.1097	DodMYB124	260	29422	6.33	55.52	63.35	-0.712	Nucleus
evm.model.scaffold_40.1193	DodMYB125	319	35763.9	5.93	58.6	71.5	-0.607	Nucleus
evm.model.scaffold_40.1343	DodMYB126	345	39000	5.99	61.53	83.65	-0.44	Nucleus

## Sheet: Supplemental table S2
Table S2. Tandem and segmental duplication events of R2R3-MYB TF members in D.odorifera
Name	ID	Name	ID	Duplication type	Ka	Ks	Ka_Ks	Note
evm.model.scaffold_274.146	DodMYB1	evm.model.scaffold_29.21	DodMYB31	Segmental	0.139759	0.756726	0.18469
evm.model.scaffold_42.56	DodMYB107	evm.model.scaffold_18.128	DodMYB114	Segmental	0.119231	0.48191	0.247413
evm.model.scaffold_222.1371	DodMYB11	evm.model.scaffold_46.202	DodMYB76	Segmental	0.341821	NaN	NaN	High Sequence Divergence Value (pS>=0.75)
evm.model.scaffold_18.128	DodMYB114	evm.model.scaffold_40.1193	DodMYB125	Segmental	0.328431	2.18154	0.15055
evm.model.scaffold_40.323	DodMYB117	evm.model.scaffold_40.647	DodMYB118	Segmental	0.43846	2.20367	0.198968
evm.model.scaffold_222.1103	DodMYB12	evm.model.scaffold_69.432	DodMYB44	Segmental	0.361434	2.02146	0.178798
evm.model.scaffold_222.586	DodMYB13	evm.model.scaffold_28.602	DodMYB71	Segmental	0.446402	NaN	NaN	High Sequence Divergence Value (pS>=0.75)
evm.model.scaffold_222.541	DodMYB14	evm.model.scaffold_222.513	DodMYB15	Segmental	0.399363	NaN	NaN	High Sequence Divergence Value (pS>=0.75)
evm.model.scaffold_222.65	DodMYB17	evm.model.scaffold_419.222	DodMYB89	Segmental	0.18624	1.05229	0.176986
evm.model.scaffold_185.358	DodMYB18	evm.model.scaffold_69.318	DodMYB43	Segmental	0.385504	1.50356	0.256394
evm.model.scaffold_100.344	DodMYB19	evm.model.scaffold_461.1174	DodMYB63	Segmental	0.129355	0.779112	0.166029
evm.model.scaffold_274.98	DodMYB2	evm.model.scaffold_7.8	DodMYB30	Segmental	0.128641	0.674436	0.190739
evm.model.scaffold_100.433	DodMYB20	evm.model.scaffold_36.648	DodMYB109	Segmental	0.33065	1.74684	0.189284
evm.model.scaffold_100.577	DodMYB21	evm.model.scaffold_461.825	DodMYB64	Segmental	0.154442	0.636628	0.242594
evm.model.scaffold_100.639	DodMYB22	evm.model.scaffold_461.685	DodMYB65	Segmental	0.0690525	0.464176	0.148764
evm.model.scaffold_100.774	DodMYB23	evm.model.scaffold_394.516	DodMYB57	Segmental	0.078016	0.562818	0.138617
evm.model.scaffold_100.933	DodMYB24	evm.model.scaffold_69.318	DodMYB43	Segmental	0.173903	0.49888	0.348586
evm.model.scaffold_100.1336	DodMYB25	evm.model.scaffold_5.2010	DodMYB51	Segmental	0.112028	0.529327	0.211642
evm.model.scaffold_100.1406	DodMYB26	evm.model.scaffold_5.1951	DodMYB52	Segmental	0.153836	0.629326	0.244446
evm.model.scaffold_100.1423	DodMYB27	evm.model.scaffold_7.8	DodMYB30	Segmental	0.411613	1.78437	0.230677
evm.model.scaffold_100.1623	DodMYB28	evm.model.scaffold_35.287	DodMYB59	Segmental	0.314986	0.656674	0.479669
evm.model.scaffold_7.8	DodMYB30	evm.model.scaffold_5.1942	DodMYB53	Segmental	0.3417	3.16019	0.108126
evm.model.scaffold_29.21	DodMYB31	evm.model.scaffold_461.341	DodMYB68	Segmental	0.345683	2.24791	0.15378
evm.model.scaffold_29.759	DodMYB33	evm.model.scaffold_375.630	DodMYB74	Segmental	0.132475	0.571965	0.231614
evm.model.scaffold_29.762	DodMYB34	evm.model.scaffold_375.627	DodMYB73	Segmental	0.111105	0.487696	0.227816
evm.model.scaffold_44.370	DodMYB35	evm.model.scaffold_461.498	DodMYB67	Segmental	0.580779	NaN	NaN	High Sequence Divergence Value (pS>=0.75)
evm.model.scaffold_299.196	DodMYB36	evm.model.scaffold_394.185	DodMYB58	Segmental	0.119783	0.470027	0.254842
evm.model.scaffold_39.130	DodMYB37	evm.model.scaffold_28.602	DodMYB71	Segmental	0.134983	0.845836	0.159585
evm.model.scaffold_300.243	DodMYB39	evm.model.scaffold_40.647	DodMYB118	Segmental	0.164426	0.774127	0.212402
evm.model.scaffold_273.21	DodMYB4	evm.model.scaffold_457.653	DodMYB88	Segmental	0.148531	0.682424	0.217653
evm.model.scaffold_300.234	DodMYB40	evm.model.scaffold_40.655	DodMYB119	Segmental	0.4928	2.05648	0.239633
evm.model.scaffold_300.121	DodMYB42	evm.model.scaffold_40.742	DodMYB122	Segmental	0.285891	0.809414	0.353207
evm.model.scaffold_69.432	DodMYB44	evm.model.scaffold_40.965	DodMYB123	Segmental	0.171027	0.606843	0.281831
evm.model.scaffold_320.466	DodMYB45	evm.model.scaffold_42.56	DodMYB107	Segmental	0.315539	1.92193	0.164178
evm.model.scaffold_320.159	DodMYB46	evm.model.scaffold_36.1235	DodMYB112	Segmental	0.168323	0.821137	0.204988
evm.model.scaffold_248.260	DodMYB47	evm.model.scaffold_97.323	DodMYB94	Segmental	0.135068	0.492542	0.274225
evm.model.scaffold_248.223	DodMYB48	evm.model.scaffold_97.366	DodMYB93	Segmental	0.165332	0.383119	0.431541
evm.model.scaffold_5.1942	DodMYB53	evm.model.scaffold_42.346	DodMYB106	Segmental	0.590129	NaN	NaN	High Sequence Divergence Value (pS>=0.75)
evm.model.scaffold_5.1378	DodMYB55	evm.model.scaffold_40.323	DodMYB117	Segmental	0.341647	2.55919	0.133498
evm.model.scaffold_5.121	DodMYB56	evm.model.scaffold_376.51	DodMYB101	Segmental	0.167302	0.707511	0.236465
evm.model.scaffold_394.185	DodMYB58	evm.model.scaffold_264.163	DodMYB72	Segmental	0.160091	NaN	NaN	High Sequence Divergence Value (pS>=0.75)
evm.model.scaffold_25.18	DodMYB6	evm.model.scaffold_12.199	DodMYB86	Segmental	0.108286	0.810566	0.133593
evm.model.scaffold_35.671	DodMYB60	evm.model.scaffold_97.34	DodMYB95	Segmental	0.339188	0.846975	0.40047
evm.model.scaffold_461.1174	DodMYB63	evm.model.scaffold_369.8	DodMYB99	Segmental	0.286983	1.14509	0.250621
evm.model.scaffold_461.538	DodMYB66	evm.model.scaffold_376.283	DodMYB102	Segmental	0.147644	0.517126	0.285508
evm.model.scaffold_461.498	DodMYB67	evm.model.scaffold_376.315	DodMYB103	Segmental	0.227716	0.601596	0.37852
evm.model.scaffold_461.341	DodMYB68	evm.model.scaffold_42.369	DodMYB105	Segmental	0.153498	0.626651	0.24495
evm.model.scaffold_60.8	DodMYB7	evm.model.scaffold_44.370	DodMYB35	Segmental	0.471196	1.43407	0.328573
evm.model.scaffold_28.437	DodMYB70	evm.model.scaffold_290.167	DodMYB79	Segmental	0.301803	4.9212	0.0613271
evm.model.scaffold_28.602	DodMYB71	evm.model.scaffold_46.915	DodMYB77	Segmental	0.405134	NaN	NaN	High Sequence Divergence Value (pS>=0.75)
evm.model.scaffold_46.59	DodMYB75	evm.model.scaffold_416.1030	DodMYB85	Segmental	0.0934689	0.555546	0.168247
evm.model.scaffold_46.202	DodMYB76	evm.model.scaffold_416.934	DodMYB84	Segmental	0.0957762	0.45237	0.211721
evm.model.scaffold_416.677	DodMYB83	evm.model.scaffold_416.934	DodMYB84	Segmental	0.410077	3.22906	0.126996
evm.model.scaffold_12.317	DodMYB87	evm.model.scaffold_97.448	DodMYB92	Segmental	0.33534	1.79417	0.186906
evm.model.scaffold_369.8	DodMYB99	evm.model.scaffold_36.733	DodMYB110	Segmental	0.184567	1.20866	0.152704
evm.model.scaffold_46.915	DodMYB77	evm.model.scaffold_46.916	DodMYB78	Tandem	0.395862	1.83484	0.215747
evm.model.scaffold_290.167	DodMYB79	evm.model.scaffold_290.169	DodMYB80	Tandem	0.360743	2.77234	0.130122
evm.model.scaffold_40.655	DodMYB119	evm.model.scaffold_40.656	DodMYB120	Tandem	0.445391	1.44896	0.307387

## Sheet: Supplemental table S3
Table S3. The number of R2R3-MYB TFs of D.odorifera and A. thaliana in different subfamilies
Subgroup	Number of D.odorifera R2R3-MYBs	Number of Arabidopsis R2R3-MYBs	Function
S1	5	5	Defense
S2	5	3	Defense
S3	1	4	Metabolism
S4	7	6	Metabolism
S5	4	1	Metabolism
S6	3	4	Metabolism
S7	2	3	Metabolism
S9a,b	8	3	Differentiation
S10	3	3	Metabolism
S11	4	4	Defense
S12	1	8	Metabolism
S13	4	4	Metabolism
S14	10	8	Development
S15	0	4	Differentiation
S16	2	3	Development
S18	5	7	Development and defense
S19	0	3	Development
S20	8	6	Defense
S21	5	8	Metabolism and development
S22	6	4	Defense
S23	2	3	Defense
S24	3	3	Development
S25	6	7	Development
N1	3	2	Development and defense
N2	2	2	Development and defense
N3	5	6	Defense
N4	4	2	Metabolism
N5	4	3	Metabolism
N6	5	0	Metabolism
N7	4	1	Metabolism
N8	5	6	Development and defense

## Sheet: Supplemental table S4
Table S4 Transcript expression of R2R3-MYB genes in different tissue parts of D. odorifera（Note: Derived from transcription data)
Name	Leaf	Root	Seed	stem
DodMYB41	57.616	138.629	11.135	349.705
DodMYB19	45.523	220.39	46.063	209.41
DodMYB111	41.857	60.694	3.478	161.484
DodMYB110	242.726	78.021	186.133	142.152
DodMYB99	31.174	80.353	70.158	131.791
DodMYB58	201.135	9.498	0	87.843
DodMYB119	68.325	6.27	2.296	56.821
DodMYB63	30.076	30.184	25.763	52.658
DodMYB40	10.1	10.156	0.097	43.407
DodMYB11	18.254	74.405	0.157	36.766
DodMYB47	10.458	76.741	11.424	31.648
DodMYB14	1.365	31.73	0.076	19.863
DodMYB83	34.362	152.245	0.085	19.453
DodMYB86	3.71	11.005	17.52	17.476
DodMYB54	1.981	0	5.696	16.282
DodMYB46	10.948	17.64	1.462	15.976
DodMYB9	8.118	0.274	4.458	14.372
DodMYB57	0	12.863	0	13.774
DodMYB2	3.085	0	1.597	11.973
DodMYB77	17.793	11.693	1.603	11.915
DodMYB30	4.501	6.601	5.279	8.953
DodMYB72	17.441	0	0	8.555
DodMYB94	0.942	6.932	0.122	8.534
DodMYB76	7.33	25.405	5.055	8.363
DodMYB15	0.167	0.177	8.887	7.991
DodMYB25	0.504	4.053	2.395	7.991
DodMYB66	0.073	4.803	0.9	7.954
DodMYB23	0	4.168	0.269	7.431
DodMYB84	9.768	0.809	0	7.431
DodMYB125	0.305	8.285	0	7.215
DodMYB22	0.989	10.306	0.094	7.015
DodMYB45	0.585	4.864	0	6.907
DodMYB31	1.329	0.02	3.756	6.871
DodMYB87	2.016	8.204	4.116	6.833
DodMYB113	4.126	18.993	11.905	6.801
DodMYB1	3.933	0.092	5.084	6.558
DodMYB6	4.583	2.65	63.842	6.463
DodMYB51	2.118	5.172	1.225	6.419
DodMYB17	5.683	0	0.689	5.383
DodMYB61	4.046	1.167	1.924	5.001
DodMYB50	3.71	5.989	1.814	4.889
DodMYB78	1.038	15.176	0.065	4.855
DodMYB70	5.184	0.08	4.393	4.525
DodMYB16	2.118	1.966	0.102	4.331
DodMYB52	0.899	0.02	0.095	4.268
DodMYB102	0	1.15	0	4.12
DodMYB114	0.296	2.25	0.011	4.011
DodMYB10	1.47	16.663	0.897	3.448
DodMYB92	8.767	3.288	4.142	3.346
DodMYB105	7.677	0.017	1.169	3.118
DodMYB112	1.088	2.153	0	2.97
DodMYB32	0	12.734	0	2.897
DodMYB101	1.974	12.05	1.093	2.568
DodMYB126	0.014	3.237	0	2.532
DodMYB106	0	0	1.917	2.359
DodMYB71	4.214	17.61	2.195	2.145
DodMYB124	0	47.31	0.079	1.814
DodMYB56	2.202	9.544	0	1.743
DodMYB91	0.523	3.861	4.019	1.686
DodMYB81	0.013	0	0	1.614
DodMYB107	0.498	1.159	0	1.567
DodMYB116	0.609	3.145	0	1.483
DodMYB120	9.799	0	0	1.172
DodMYB36	1.725	23.618	0.612	1.152
DodMYB13	1.307	7.965	0.352	1.094
DodMYB65	0	12.325	0	0.799
DodMYB108	0.027	7.825	0	0.752
DodMYB88	0.046	1.041	0.021	0.597
DodMYB26	0	0	0.066	0.458
DodMYB20	0.03	21.743	1.307	0.439
DodMYB55	0.469	1.411	0	0.431
DodMYB37	1.072	1.016	0	0.383
DodMYB4	0.178	0.022	1.144	0.35
DodMYB12	1.209	24.48	0	0.35
DodMYB123	0	12.184	0	0.303
DodMYB73	0	0.128	0.712	0.201
DodMYB33	0	0.264	0.248	0.198
DodMYB68	4.851	0	0	0.176
DodMYB69	0.038	0.236	0.12	0.138
DodMYB60	0.192	0	0.272	0.128
DodMYB28	0	0.234	0	0.107
DodMYB115	0.02	12.776	0	0.105
DodMYB82	0.124	0	1.953	0.096
DodMYB89	0.021	19.479	0.057	0.065
DodMYB103	0	0	0	0.065
DodMYB38	0.218	0	0	0.062
DodMYB44	0.202	20.357	0.299	0.06
DodMYB29	0.028	0.127	0.43	0.058
DodMYB97	3.896	0	0.037	0.043
DodMYB21	0	0	0	0.042
DodMYB121	1.331	0	0	0.036
DodMYB93	0	0.108	0.517	0.025
DodMYB18	0.276	0	0	0.024
DodMYB85	0	1.855	0.648	0.023
DodMYB35	0.073	0	0.779	0.019
DodMYB74	0	0	2.741	0.018
DodMYB122	0.017	0	0.015	0.018
DodMYB96	0	14.334	0	0.018
DodMYB49	0.066	0	1.551	0.017
DodMYB79	0	0.112	26.227	0
DodMYB48	0	0.143	7.916	0
DodMYB117	0.075	0.828	1.183	0
DodMYB7	0	0	0.227	0
DodMYB8	0	0	0.115	0
DodMYB100	0	0	0.073	0
DodMYB64	0	0.171	0.034	0
DodMYB59	0	2.479	0.019	0
DodMYB109	0	16.248	0	0
DodMYB24	0.016	9.635	0	0
DodMYB43	0	4.421	0	0
DodMYB98	0	3.208	0	0
DodMYB34	0	2.448	0	0
DodMYB75	0	1.694	0	0
DodMYB39	0	0.107	0	0
DodMYB3	0	0.095	0	0
DodMYB118	0.544	0.026	0	0
DodMYB42	0	0.02	0	0

## Sheet: Supplemental table S5
Table S5 Transcript expression of R2R3-MYB genes in different parts of xylem in D. odorifera
Name	inner transition zone (ITZ)	outer transition zone(OTZ)	inner sapwood (ISW)	middle sapwood (MSW)	outer sapwood (OSW)
DodMYB19	106.16	178.547	213.017	203.283	286.81
DodMYB36	65.695	144.573	183.15	117.907	35.46
DodMYB11	125.132	244.33	195.317	79.6733	123.367
DodMYB58	31.6025	64.4967	79.6167	75.9067	24.8
DodMYB32	257.302	88.8233	69.5967	53.2633	31.5933
DodMYB71	47.335	66.5933	73.4133	50.2967	10.3333
DodMYB99	18.8125	39.4633	43.91	46.6467	54.7667
DodMYB77	97.4625	158.913	127.8	37.92	20.91
DodMYB14	3.04	15.4467	34.1467	36.4367	46.29
DodMYB86	16.1975	56.44	57.8833	34.0067	23.7133
DodMYB108	30.6775	29.38	28.29	31.16	23.77
DodMYB89	1564.84	330.527	75.4833	29.31	27.1233
DodMYB16	2.18	7.05333	8.03333	24.7	87.07
DodMYB51	5.0275	8.19667	11.4233	16.2633	22.9667
DodMYB110	0.495	4.15	7.02333	13.2133	25.34
DodMYB44	8.9725	14.9033	12.7733	10.8233	7.87667
DodMYB124	0.3825	2.50333	4.28667	10.0333	47.4533
DodMYB116	8.4425	24.7	21.84	9.99667	4.52333
DodMYB76	0.9375	2.10333	3.44333	8.61	35.5933
DodMYB98	2.0325	6.63667	7.2	7.92	4.09
DodMYB113	10.9775	9.47667	8.33	7.58333	8.72
DodMYB13	1.8125	5.74667	9.58333	7.47667	6.13
DodMYB46	3.13	5.94333	5.38333	5.76	9.89333
DodMYB87	2.435	7.04	6.93667	5.32667	5.91667
DodMYB41	5.9975	11.43	9.56333	5.04667	7.26667
DodMYB50	3.2325	3.74	4.17333	4.44667	6.64667
DodMYB111	2.38	7.43	8.77	4.07333	8.61667
DodMYB92	3.465	3.19333	3.43	3.44333	4.54667
DodMYB37	0.325	0.85	0.743333	3.21667	3.17
DodMYB22	0.105	0.3	0.626667	2.42667	1.33667
DodMYB47	0.045	0.186667	1.21333	2.25333	4.38
DodMYB55	111.075	22.38	9.53	2.09	0.946667
DodMYB78	0.2875	0.326667	0.486667	1.85667	17.0767
DodMYB63	2.0525	4.54	3.43667	1.76	3.96667
DodMYB25	0.4	1.00667	0.956667	1.26667	1.41
DodMYB97	0.6825	1.24	1.23667	1.16667	0.633333
DodMYB94	1.965	2.89667	1.74333	0.983333	0.906667
DodMYB72	2.38	4.98333	3.93333	0.85	0.416667
DodMYB12	3.4175	4.00333	3.01667	0.816667	0.323333
DodMYB4	0.62	0.873333	0.656667	0.636667	0.206667
DodMYB61	0.38	0.853333	0.91	0.606667	0.806667
DodMYB115	0.0975	0.196667	0.4	0.55	1.34667
DodMYB84	0.1075	0.336667	0.593333	0.453333	0.26
DodMYB101	2.4875	0.983333	0.483333	0.403333	0.76
DodMYB23	0.0725	0.38	0.506667	0.326667	0.11
DodMYB56	0.1525	0.15	0	0.303333	1.51333
DodMYB125	0	0.06	0.1	0.276667	0.193333
DodMYB96	0.05	0.08	0.23	0.25	0.293333
DodMYB105	1.0075	0.4	0.0933333	0.25	0.136667
DodMYB91	0.0825	0.103333	0.263333	0.2	0.29
DodMYB43	0.455	0.333333	0.223333	0.11	0
DodMYB112	0.0575	0.116667	0.32	0.103333	0
DodMYB85	0	0.0133333	0.05	0.09	0.253333
DodMYB66	0	0	0.01	0.0866667	0.206667
DodMYB119	0.4825	0.47	0.403333	0.0766667	0.336667
DodMYB117	0.51	0.503333	0.23	0.0566667	0.123333
DodMYB2	0.175	0.243333	0.0666667	0.0566667	0
DodMYB40	0.125	0.0966667	0.223333	0.04	0.07
DodMYB107	0	0	0.03	0.04	0.0633333
DodMYB57	0	0	0	0.0333333	0.02
DodMYB104	0.1975	0	0	0.0266667	0
DodMYB102	0	0	0.0266667	0.0233333	0.196667
DodMYB65	0	0	0.0633333	0.0233333	0.07
DodMYB33	0.01	0.07	0.07	0.0233333	0.0433333
DodMYB75	0.0375	0.0166667	0.09	0.02	0.0366667
DodMYB114	0	0	0.00666667	0.02	0.0333333
DodMYB109	0.16	0.173333	0.273333	0.02	0.01
DodMYB83	1.2075	1.72667	0.8	0.02	0
DodMYB54	0.0275	0.02	0	0.02	0
DodMYB10	0	0.0166667	0.00666667	0.0133333	0.0466667
DodMYB73	0.0075	0.02	0	0.01	0.01
DodMYB123	0.0075	0.0633333	0.08	0.00666667	0.0133333
DodMYB24	0.2725	0.203333	0.16	0.00666667	0
DodMYB122	0.05	0.02	0.0766667	0	0.07
DodMYB45	0	0	0	0	0.0566667
DodMYB30	0	0	0	0	0.04
DodMYB118	0	0	0	0	0.03
DodMYB120	0.03	0.04	0	0	0.0266667
DodMYB106	0	0	0	0	0.0233333
DodMYB15	0	0	0	0	0.0166667
DodMYB88	0	0	0	0	0.0166667
DodMYB74	0.0175	0.01	0.0266667	0	0.0133333
DodMYB6	0	0	0	0	0.01
DodMYB100	0.205	0	0.0133333	0	0
DodMYB126	0	0	0.01	0	0
DodMYB49	0.0275	0.04	0	0	0
DodMYB93	0	0.0166667	0	0	0
DodMYB31	0.0075	0.01	0	0	0
DodMYB21	0.045	0	0	0	0

## Sheet: Supplemental table S6
Table S6 Transcript expression (FPKM) of DodI2'H and DodCOMT in different parts of xylem
Symbol	Gene ID	ITZ	OTZ	ISW	MSW	OSW	FC(ITZ/OSW)	Transcript sequences
DodI2'H	MSTRG.11727	3395.18	863.487	197.437	48.1033	38.6367	88	TATATATACGTGCAACCTAATAGTCACAAATGCATGCAGTGAGGGTCCTCCAACTCTCTC ATCAAGGAAGAATAGTTGAAGGAGCAAGCATCAAATAAAATAAATTAAACCATGGAGATC CTTCCCTTGCTGTCCTACTCTCTCCTTTACCTTGCAATCTTCTTCATCTTCAGCCATGTC CTCCAAGCAAGAAGGTTCAAGAACCTTCCACCAGGCCCACCATCCCTCCCCATAATAGGG AACCTCCACCACCTCAAGAGGCCACTCCACCGCACCTTCAAAGGCCTCTCCAAAAAATAC GGCGACGTCATCTCCCTCTGGTTCGGCTCTCGCCTCGTCGTCGTCGTCTCATCGCCCACC GTCTTCCAAGAATGCTTCACCAAAAACGACGTC…
DodCOMT	evm.TU.scaffold_263.15	1381.37	522.85	236.047	141.08	53.88	26	ATGGGGGAATCCTACTCCAACAAGGATAACCAACTTAAAACTTCCTCTCAGTTACAATCT GAGGATGATGCTTGCCTCACAGCCATGCTGCAGTGCTCCAAGTTGGTTTATCCTGCAGTG CTCAATGCAGCTATTGATCTCAACTTGTTTCAGATCATAGCCAAGGCAGGACCACCTGGT GCATTCTTGTCAGCTTCTGAAATTGCTTCTAAGCTGCCAACACACCCCTCTGACCTCCCT AATAGGCTTGAGCGCATGCTGCGTTTGCTTGCTAGTTACTCTATTCTTACTTGTTCTACT CGTTCTAGGGACAATGGTGGCTCTGAGACTGTTTATGGTCTCTCACAAGTTGGGAAATAC TTTGTTCCTGATCAGACTAGGGGCTGCATGGCT…

## Sheet: Supplemental table S7
Table S7. List of primer sequences used in this study
Name	Forward primer	Reverse primer	length(bp)
DodMYB89	TGCCTAGAACGGATAGCACA	TAAGACTGGCGGCATTCCAT	244bp
DodMYB32	TTGGTGGAACGCTATGGACC	GGCGTTTTGCATAAACCTTGG	295bp
DodMYB55	TGTGGACGACCCGTACCTAT	GACACAGGTGGGTCCATGAG	189bp
HIS2	TGGCCAAGCACGCTGTT	TGCACAAAAAGGATCGAGCTGA	210bp
DodMYB89-pAN580	aagtccggagctagctctagATGGGAAGAGCTCCTTGTTGTTCCAAAGAG	agcggccgctgtacaggatcCACCATAAGAGATTCTGGAAAAGCATCCAAC
pGBKT7-DodMYB89	atggccatggaggccgaattATGGGAAGAGCTCCTTGTTGTTCCAAAG	ccgctgcaggtcgacggatctcaCACCATAAGAGATTCTGGAAAAGCATCC
62-SK-DodMYB89	cgctctagaactagtggatccATGGGAAGAGCTCCTTGTTGTTC	ggtaccgggccccccctcgagTCACACCATAAGAGATTCTGGAAAA
proDodCOMT-LUC	ctatagggcgaattgggtaccCAAAATGGGGAAACCAATTGA	atcgataccgtcgacctcgagATTAGTGCTTGAATTTTCTTTTAGTATGATA
proDodI2’H-LUC	ctatagggcgaattgggtaccATAAAATATTGTATCTTAAAGTTCCCTGTAAG	atcgataccgtcgacctcgagGGTATTTGCACCTTTCTTCTTGTCG
